# Supplementary material for: CCL20 promotes lung adenocarcinoma progression by driving epithelial-mesenchymal transition
Source: Int J Biol Sci. 2022 Jun 27;18(11):4275–88. doi: 10.7150/ijbs.73275 (PMC9295072; doi:10.7150/ijbs.73275)
Supplement: Supplementary file 2 — Supplementary table. [file ijbsv18p4275s2.xlsx]

## Sheet: Sheet1
Gene sets	Genes	Source
PI3K_AKT_MTOR	MAPK8, PIK3R3, GRB2, NFKBIB, MAP2K6, MAPK9, AKT1, MAPK1, PLCG1, TRIB3, GSK3B, MAP2K3, CDKN1A, RAC1, RIPK1, AKT1S1, ACTR2, PRKAR2A, YWHAB, HRAS, PDK1, PIKFYVE, TBK1, ACTR3, E2F1, MYD88, ITPR2, SQSTM1, RPS6KA1, PTPN11, MAPKAP1, PLCB1, RAF1, CAMK4, RPTOR, CFL1, CDK4, TRAF2, GNGT1, UBE2N, ADCY2, CDKN1B, VAV3, FGF6, ECSIT, RALB, ARF1, MKNK1, CDK1, PTEN, ARHGDIA, GRK2, FGF17, DDIT3, IRAK4, TIAM1, CDK2,…	http://www.gsea-msigdb.org/gsea/msigdb/cards/HALLMARK_PI3K_AKT_MTOR_SIGNALING
AUTOPHAGOSOME_MATURATION	CALCOCO2, GABARAP, GABARAPL2, CLN3, LIX1L, SMCR8, ADRB2, LIX1, ATG14, CLEC16A, SNAPIN, GABARAPL1, MFSD8, TECPR1, UBQLN1, IRGM, LAMP2, MAP1LC3C, TBC1D25, CHMP3, STX17, TMEM39A, UBQLN4, MCOLN1, SNX14, EPG5, MAP1LC3B2, VPS16, VPS33A, TSG101, UVRAG, VCP, PHF23, FYCO1, RUBCNL, MAP1LC3B, MAP1LC3A, VAMP8, SNAP29, RUBCN	http://www.gsea-msigdb.org/gsea/msigdb/cards/GO_AUTOPHAGOSOME_MATURATION
POSITIVE_REGULATION_OF_AUTOPHAGY	HDAC6, HUWE1, OPTN, CAMKK2, CDC37, PARK7, FBXO7, GBA, HTT, HIF1A, HK2, PRKN, TOMM7, VPS13C, VPS13D, SMURF1, PINK1, BNIP3, MUL1, ATP5IF1, MFN2	http://www.gsea-msigdb.org/gsea/msigdb/cards/GO_POSITIVE_REGULATION_OF_AUTOPHAGY_OF_MITOCHONDRION
MACROAUTOPHAGY	HDAC6, TOMM6, HUWE1, OPTN, RNF41, CDK5, TRIM13, CALCOCO2, STAM2, TCIRG1, RRAGB, NOD1, TOMM40, ATG7, LAMTOR5, SPTLC1, NPRL2, RRAGA, PIM2, CDC37, WDR45, LZTS1, SNF8, VPS26B, PHB2, GABARAP, GABARAPL2, CLN3, LRRK2, WDR81, LIX1L, CHMP4B, VPS37A, UBXN2B, FUNDC1, DYNLL2, SMCR8, ADPRH, SESN3, CSNK2A1, CSNK2A2, CSNK2B, EXOC8, SLC38A9, ADRB2, ATP6V0E2, VPS37D, TMEM74, RETREG3, DCN, UBXN2A, LIX1, SYNPO2, PG…	http://www.gsea-msigdb.org/gsea/msigdb/cards/GO_MACROAUTOPHAGY
MICROAUTOPHAGY	CFTR, VIM, IFT88, TSG101, CHMP2B, HDAC6, CHMP4B, PLIN3, HSPA8, CHMP3, PARK7, RNASE1, CHMP2A, VPS37B, MVB12A, RPS27A, CHMP7, PLIN2, UBC, VPS37A, PCNT, VPS28, CHMP4C, UBAP1, VPS37C, ARL13B, UBB, CHMP6, VPS37D, CETN1, MVB12B, UBA52, HBB, CHMP4A	http://www.gsea-msigdb.org/gsea/msigdb/cards/REACTOME_LATE_ENDOSOMAL_MICROAUTOPHAGY
CHAPERONE_MEDIATED_AUTOPHAGY	STUB1, ATG7, CLU, PLK3, SYNPO2, EEF1A1, EEF1A2, ATP13A2, GFAP, HSPA8, HSP90AA1, LAMP2, CTSA, SNCA, SNRNP70, BAG3	http://www.gsea-msigdb.org/gsea/msigdb/cards/GO_CHAPERONE_MEDIATED_AUTOPHAGY
MITOPHAGY	ATG5, FUNDC1, CSNK2A2, TOMM22, CSNK2A1, MAP1LC3A, MFN2, TOMM40, MAP1LC3B, RPS27A, ATG12, UBC, TOMM70, MTERF3, PINK1, SQSTM1, UBB, MFN1, TOMM20, TOMM5, ULK1, PRKN, TOMM7, SRC, CSNK2B, VDAC1, TOMM6, UBA52, PGAM5	http://www.gsea-msigdb.org/gsea/msigdb/cards/REACTOME_MITOPHAGY
PINK1_PRKN_MEDIATED_MITOPHAGY	ATG5, TOMM22, MAP1LC3A, MFN2, TOMM40, MAP1LC3B, RPS27A, ATG12, UBC, TOMM70, MTERF3, PINK1, SQSTM1, UBB, MFN1, TOMM20, TOMM5, PRKN, TOMM7, VDAC1, TOMM6, UBA52	http://www.gsea-msigdb.org/gsea/msigdb/cards/REACTOME_PINK1_PRKN_MEDIATED_MITOPHAGY
RECEPTOR_MEDIATED_MITOPHAGY	ATG5, FUNDC1, CSNK2A2, CSNK2A1, MAP1LC3A, MAP1LC3B, ATG12, ULK1, SRC, CSNK2B, PGAM5	http://www.gsea-msigdb.org/gsea/msigdb/cards/REACTOME_RECEPTOR_MEDIATED_MITOPHAGY
PEXOPHAGY	EPAS1, USP30, PEX5, MAP1LC3B, RPS27A, ATM, UBC, SQSTM1, UBB, NBR1, UBA52	http://www.gsea-msigdb.org/gsea/msigdb/cards/REACTOME_PEXOPHAGY
RETICULOPHAGY	RETREG3, ATG2A, UFL1, STING1, TEX264, UFC1, UFM1, RETREG1, ATG2B, DDRGK1, UBA5, RB1CC1	http://www.gsea-msigdb.org/gsea/msigdb/cards/GO_RETICULOPHAGY
AGGREPHAGY	CFTR, VIM, IFT88, TUBA3D, DYNC1I2, HSP90AA1, DYNLL1, HDAC6, TUBB1, TUBB4A, PARK7, TUBA1B, TUBA4A, DYNC1LI2, TUBB2A, TUBB2B, RPS27A, DYNC1LI1, UBC, TUBA3E, DYNC1I1, PCNT, VCP, TUBA1A, TUBA1C, ARL13B, UBB, TUBB8B, TUBB6, CETN1, UBE2N, TUBAL3, TUBA8, HSF1, PRKN, TUBB4B, DYNC1H1, TUBA3C, UBA52, TUBA4B, UBE2V1, TUBB3, TUBB8, DYNLL2	http://www.gsea-msigdb.org/gsea/msigdb/cards/REACTOME_AGGREPHAGY
NRF2	ALS2, SNCG, CCDC126, ATP1B1, NOG, MSTN, MASP1, TECPR1, SYT2, PLEC, BTK, DDX17, CD44, MRPL32, CDH23, MIR22HG, RARG, RAN, KIF5A, NOL4L, NUDT10, NUDT11, MIDEAS, TGIF1, DCTN2, SRPX2, MNT, SMPX, PIAS1, FCHSD1, LAMC1, PRDM1, ALDOA, CACNB2, SFXN5, EPHB2, ADCYAP1, SLC11A1, PFN2, NECAB3, DUSP13, DMD, PPP2R2B, PPP2R2C, MDFI, MACO1, MAP2K1, SMAD6, ESRRG, TREX1, UBE2L3, MLLT11, LAMA3, RGS2, RABEP1, ASS1, NOT…	http://www.gsea-msigdb.org/gsea/msigdb/cards/NRF2_Q4
ARACHIDONIC_ACID_METABOLISM	EPHX2, CYP2E1, ALOX5, CYP4A11, CYP2J2, GGT1, PLA2G3, AKR1C3, PTGIS, ALOX12B, CYP4F2, CYP2C18, PTGES2, ALOX15B, ALOX15, JMJD7-PLA2G4B, PLA2G6, PLA2G2E, PLA2G10, PLA2G2A, PLA2G4A, PLA2G5, PTGS2, PLA2G12B, PTGS1, PLA2G4B, PLA2G2F, ALOX12, CYP2C9, GPX7, GPX6, CYP2C19, CYP2C8, CBR1, CYP2B6, CBR3, CYP2U1, PLA2G1B, LTA4H, PTGES, GPX5, GPX1, CYP4A22, GPX2, GPX3, GPX4, CYP4F3, PLA2G4E, LTC4S, GGT6, GGT7, …	http://www.gsea-msigdb.org/gsea/msigdb/cards/KEGG_ARACHIDONIC_ACID_METABOLISM
TRANSFERRIN_RECEPTOR_BINDING	CHUK, HJV, HFE, IKBKB, RGMA, SNX1, SNX2, TF, IKBKG, SNX4, CD81	http://www.gsea-msigdb.org/gsea/msigdb/cards/GO_TRANSFERRIN_RECEPTOR_BINDING
NADPH_OXIDASE_COMPLEX	NOXA1, NOXO1, CYBA, CYBB, NOX1, NCF2, NCF4, DUOX2, NOX4, NOX3, DUOX1, NCF1	http://www.gsea-msigdb.org/gsea/msigdb/cards/GO_NADPH_OXIDASE_COMPLEX
ROS_BIOSYNTHETIC_PROCESS	KLRC4-KLRK1, TRAP1, TLR6, KLF2, MTCO2P12, PARK7, CLU, SIRPA, TICAM1, CTNS, CX3CR1, CYBA, CYBB, CYP1A1, CYP1A2, CYP1B1, NQO1, DNM2, AGT, AGTR2, EDN1, AIF1, AKT1, ABCD1, PTK2B, ABCD2, KLRK1, FOXO3, DDAH2, DDAH1, ALOX5, MTOR, FYN, MPV17L, GCH1, GCHFR, GLA, GRIN1, HBB, HSP90AA1, HSP90AB1, HSPD1, ICAM1, IFNG, IL1B, IL10, INS, INSR, ITGB2, JAK2, ARG2, RHOA, DUOXA2, MIR132, MIR181A2, MIR181B1, MIR181B2,…	http://www.gsea-msigdb.org/gsea/msigdb/cards/GO_REACTIVE_OXYGEN_SPECIES_BIOSYNTHETIC_PROCESS
PYROPTOSIS	DHX9, GSDME, GSDMA, NLRP9, NAIP, APIP, GSDMB, GSDMC, NLRC4, GSDMD, ZBP1, AIM2	http://www.gsea-msigdb.org/gsea/msigdb/cards/GO_PYROPTOSIS
NLRP3_INFLAMMASOME	NFKB2, P2RX7, HSP90AB1, MEFV, PYCARD, NFKB1, PANX1, TXN, CASP1, PSTPIP1, APP, NLRP3, SUGT1, RELA, TXNIP	http://www.gsea-msigdb.org/gsea/msigdb/cards/REACTOME_THE_NLRP3_INFLAMMASOME
NLRP3_INFLAMMASOME_ASSEMBLY	TLR6, NLRP3, GBP5, PYDC2, DDX3X, NLRC3, SIRT2, USP50, MEFV, EIF2AK2, DHX33, STMP1, TLR4, ATAT1, CPTP, AIM2, CD36	http://www.gsea-msigdb.org/gsea/msigdb/cards/GO_NLRP3_INFLAMMASOME_COMPLEX_ASSEMBLY
IL18_PRODUCTION	NLRP3, GBP5, DHX9, NLRP9, IL10, USP50, MIR197, TLR9, MIR411, TLR2, CD84, NLRP12	http://www.gsea-msigdb.org/gsea/msigdb/cards/GO_INTERLEUKIN_18_PRODUCTION
RESPONSE_TO_IL18	OCLN, IL18BP, AKT1, ALOX5, TICAM2, IL18, PDGFB, RIPK2, IL18RAP, IL18R1, CLDN1	http://www.gsea-msigdb.org/gsea/msigdb/cards/GO_RESPONSE_TO_INTERLEUKIN_18
IL1_MEDIATED_PATHWAY	PSME3, PSMD14, NOD1, TAB1, IRAK3, CHUK, PSMB11, MAP3K8, PSMA8, ZNF675, EGR1, TAB2, PSME4, PLCB1, FBXW11, PELI3, TAB3, IKBKB, IL1A, IL1B, IL1R1, IL1RAP, IL1RN, IL6, IRAK1, IRAK2, MIR146A, MIR21, MIR27A, MAP3K3, MYD88, NFKB1, NFKBIA, IRAK4, TOLLIP, OTUD4, MAPK3, PSMA1, PSMA2, PSMA3, PSMA4, PSMA5, PSMA6, PSMA7, PSMB1, PSMB2, PSMB3, PSMB4, PSMB5, PSMB6, PSMB7, PSMB8, PSMB9, PSMB10, PSMC1, PSMC2, PSMC…	http://www.gsea-msigdb.org/gsea/msigdb/cards/GO_INTERLEUKIN_1_MEDIATED_SIGNALING_PATHWAY
RESPONSE_TO_IL1	TANK, PSME3, PSMD14, CCL26, KLF2, NOD1, TAB1, CEBPB, CHI3L1, ADAMTS7, IRAK3, CHUK, PSMB11, ABCC2, MAP3K8, SIRPA, PSMA8, RC3H1, DAB2IP, CYBA, TLE5, SLC30A8, ZNF675, EDN1, EGR1, NLRP7, EPO, ETS1, FGB, FGG, TAB2, PSME4, PLCB1, FBXW11, PELI3, TAB3, GBP1, GBP2, GBP3, ANKRD1, GCLC, RBMX, PYCARD, ANXA1, HAS2, HIF1A, HNMT, HYAL1, ICAM1, IGBP1, APP, IKBKB, IL1A, IL1B, IL1R1, IL1RAP, IL1RN, IL6, CXCL8, IL1…	http://www.gsea-msigdb.org/gsea/msigdb/cards/GO_RESPONSE_TO_INTERLEUKIN_1
IL1_FAMILY_SIGNALING	PSMB1, ALOX5, PSMC4, PSMA4, CUL1, TAB2, MAP2K4, PSME4, PTPN18, FBXW11, PTPN23, NFKB2, TOLLIP, PSMC5, PTPN4, IRAK3, PSME1, PSMD5, PSMD8, TAB1, RBX1, CTSG, PSMC6, PSMA3, PSMC1, PSMB5, PSMA6, NFKBIA, PSME2, PSMA7, PSMD10, PSMD7, RIPK2, IKBKB, NFKBIB, NOD1, PSMA2, MAPK8, MAP3K8, PSMD3, PSMD11, MAP2K6, NFKB1, PTPN5, PSMD9, PTPN6, IL4, SKP1, IL1A, PSMD14, IL1R2, IL1R1, IL1RL2, IL1RL1, IL18R1, IL18RAP, …	http://www.gsea-msigdb.org/gsea/msigdb/cards/REACTOME_INTERLEUKIN_1_FAMILY_SIGNALING
CELL_DIVISION	KIF20A, MAEA, TUBGCP3, STAMBP, PLK4, SEPTIN9, TUBGCP2, DCTN3, PLCD3, TUBGCP5, SEPTIN12, SEPTIN10, SEPTIN1, ECT2, KLHDC8B, RAB21, SEPTIN6, SEPTIN8, HMCN2, TUBGCP4, RACGAP1, HTR3A, ICAM2, SEPTIN14, ITGB1, ARF6, RHOA, RHOB, RHOC, MEN1, MYH9, MYH10, MYLK, SEPTIN2, NF2, LIMA1, SEPTIN5, SEPTIN4, SSH1, ANLN, NDE1, PPP1CC, CEP55, PLEKHG6, SEPTIN11, PKN1, PKN2, SEPTIN3, PSD, SPIRE1, PDXP, RALA, RDX, RTKN,…	http://www.gsea-msigdb.org/gsea/msigdb/cards/GO_CELL_DIVISION_SITE
CELL_G1_S_PHASE_TRANSITION	MIR892B, MIR873, CTDSP2, CDK2, CDK3, CDK4, PSME3, CDK5, CDK6, CTDSPL, CDK7, CDKN1A, CDK2AP2, CDKN1B, CDKN2A, CDKN2B, CDKN2C, CDKN2D, CDKN3, BTN2A2, GPNMB, CARM1, KHDRBS1, PLK2, DBF4, RCC1, PIM2, FAM107A, CHEK2, ECD, PHB2, DCUN1D3, PLK3, PLK5, IQGAP3, TRIM71, LSM11, NACC2, CACUL1, E2F7, CYP1A1, GADD45A, DDX3X, DHFR, ARID3A, E2F1, E2F3, E2F4, E2F6, EGFR, EIF4E, EIF4EBP1, EIF4G1, AIF1, EP300, AKT1, …	http://www.gsea-msigdb.org/gsea/msigdb/cards/GO_CELL_CYCLE_G1_S_PHASE_TRANSITION
CELL_G2_M_PHASE_TRANSITION	USH1C, ACTR1A, OPTN, AKAP9, CDK2, CDK4, PSME3, PSMD14, CDK7, CDKN1A, AKAP8, CDKN2B, TUBB4A, TUBB4B, DCTN2, CENPF, KHDRBS1, CETN2, PLK4, NES, ARPP19, SDCCAG8, CNTRL, TOPBP1, CHEK1, CEP43, FOXN3, CEP250, CHEK2, DCTN3, HAUS1, NEDD1, PSMB11, PLK3, HUS1B, PSMA8, CSNK1D, CSNK1E, NEK10, DCTN1, DYNC1H1, DYNC1I2, DNM2, ENSA, TUBB, ESRRB, STOX1, CCNY, FHL1, ATF5, PHLDA1, CEP164, MAPRE1, TPX2, PAXIP1, NINL,…	http://www.gsea-msigdb.org/gsea/msigdb/cards/GO_CELL_CYCLE_G2_M_PHASE_TRANSITION
CHROMOSOME_SEGREGATION	SYCE1L, UBE2DNL, DDX11L8, RNF212B, SMC4, MAGEA10-MAGEA5, ACTR3, ACTR2, MEI4, AKAP8, STAG1, KATNB1, SYCP2, NDC80, MAD2L2, TACC3, PIBF1, DCTN2, SMC2, CENPC, P3H4, SPAG5, CENPE, CENPF, RGS14, CTCF, STAG3, STAG2, PTTG2, NEK6, KIF2C, TLK2, RCC1, TENT4A, UBE2C, ZWINT, DMC1, PMF1, CDCA5, PHB2, OIP5, ESCO1, RMI2, ARL8A, CHMP4B, DIS3L2, M1AP, CORT, BANF2, TERB2, CSNK2A1, CSNK2A2, KIF18B, EME1, KASH5, PHF1…	http://www.gsea-msigdb.org/gsea/msigdb/cards/GO_CHROMOSOME_SEGREGATION
DNA_REPLICATION	CHAF1A, H4-16, ASF1A, NASP, H4C15, ASF1B, RBBP4, IPO4, CHAF1B, H4C9, H3C1, H3C4, H3C3, H3C6, H3C11, H3C8, H3C12, H3C10, H3C2, H4C1, H4C4, H4C6, H4C12, H4C11, H4C3, H4C8, H4C2, H4C5, H4C13, H4C14, HAT1, H3C7	http://www.gsea-msigdb.org/gsea/msigdb/cards/GO_DNA_REPLICATION_DEPENDENT_NUCLEOSOME_ORGANIZATION
MITOTIC_NUCLEAR_DIVISION	UBE2DNL, TOM1L1, SMC4, NME6, CDKN1B, AKAP8, STAG1, KATNB1, NPM2, NDC80, PRMT5, MAD2L2, TACC3, PIBF1, DCTN2, SMC2, CENPC, USP16, SPAG5, CENPE, CENPF, STAG2, PTTG2, NEK6, KIF2C, RCC1, TENT4A, UBE2C, CHEK1, ZWINT, CHEK2, BIRC8, CDCA5, PHB2, MISP, CCSAP, CHMP4B, DIS3L2, UBXN2B, TOM1L2, KIF18B, PHF13, SGO2, SGO1, SPICE1, DAPK3, TOGARAM2, CDC14C, DMRT1, DRD3, DUSP1, EDN1, EDN3, EGF, KLHDC8B, EPS8, EREG…	http://www.gsea-msigdb.org/gsea/msigdb/cards/GO_MITOTIC_NUCLEAR_DIVISION
PCNA	HNRNPAB, HMGN1, XPO1, CHERP, COPS5, SNRNP200, XRCC6, CBX3, SYNCRIP, DEK, CCT2, CTCF, AURKB, HNRNPM, MTHFD1, NONO, PRMT1, RAD21, MCM7, SRSF9, SLC25A3, U2AF1, H2AZ1, NDUFS3, PSMD8, ATP5PF, KHDRBS1, SNRPA1, SSBP1, ANP32B, RAN, USP1, CYCS, HSPB11, MCM2, SRSF1, NCL, SRSF3, HNRNPA3P1, PPM1G, C1QBP, SNRPE, HSPA9, SRP9, SNRPG, FUS, TUFM, UNG, POLR2I, PCLAF, HAT1, ATP5MC1, HPRT1, BANF1, KARS1, G3BP1, SUMO…	http://www.gsea-msigdb.org/gsea/msigdb/cards/MORF_PCNA
